# Supplementary material for: Dilead(II) hydrogen­phosphite dinitrate
Source: Acta Crystallogr Sect E Struct Rep Online. 2009 Apr 25;65(Pt 5):i35. doi: 10.1107/S1600536809014469 (PMC2977541; doi:10.1107/S1600536809014469)
Supplement: Supplementary file 1 [file e-65-00i35-sup1.cif]

##############################################################################
###                                                                        ###
###        Electronic paper (Acta Crystallographica Section E)             ###
###                                                                        ###
##############################################################################
#                                                                            #
# This CIF contains the data in a paper accepted for publication in Acta     #
# Crystallographica Section E. It conforms to the requirements of Notes      #
# for Authors for Section E, and has been peer reviewed under the auspices   #
# of the IUCr Commission on Journals.                                        #
#                                                                            #
# Full details of the Crystallographic Information File format               #
# are given in the paper "The Crystallographic Information File (CIF):       #
# a New Standard Archive File for Crystallography" by S. R. Hall, F. H.      #
# Allen and I. D. Brown [Acta Cryst. (1991), A47, 655-685].                  #
#                                                                            #
# The current version of the core CIF dictionary is obtainable from          #
# ftp://ftp.iucr.org/pub/cif_core.dic. The current version number is 2.4.    #
#                                                                            #
# Software is freely available for graphical display of the structure(s) in  #
# this CIF.  For information consult the CIF home page http://www.iucr.org/  #
# cif/home.html                                                              #
#                                                                            #
# This file may be used for bona fide research purposes within the           #
# scientific community so long as proper attribution is given to the journal # 
# article from which it was obtained.                                        #
#                                                                            #
##############################################################################
                                             
data_global
_audit_creation_method     'Jana2000 Version : 04/11/2005'
_journal_date_recd_electronic     2009-04-14
_journal_date_accepted     2009-04-17
_journal_name_full     'Acta Crystallographica, Section E'
_journal_year     2009
_journal_volume     65
_journal_issue      5
_journal_page_first     i35
_journal_page_last     i35
_journal_paper_category     QI
_journal_coeditor_code     HB2952
_publ_contact_author_name     'Dr Brahim El Bali'
_publ_contact_author_address
;
Laboratory of Mineral, Solid and Analytical Chemistry
Department of Chemistry
Faculty of Sciences
PO Box 717
60000 Oujda
Morocco
;
_publ_contact_author_email     belbali@fso.ump.ma
_publ_contact_author_fax     '0021256500603'
_publ_contact_author_phone     '0021256500601'
_publ_section_title
;
Dilead(II) hydrogenphosphite dinitrate
;
loop_
    _publ_author_name
    _publ_author_address
    'Ouarsal, Rachid'
;
Laboratoire d'Ing\'enierie des Mat\'eriaux Organom\'etalliques et Mol\'eculaires
`LIMOM'
D\'epartement de Chimie
Facult\'e des Sciences
BP 1796, F\`es-Atlas
30000 F\`es
Morocco
;
    'Lachkar, Mohammed'
;
Laboratoire d'Ing\'enierie des Mat\'eriaux Organom\'etalliques et Mol\'eculaires
`LIMOM'
D\'epartement de Chimie
Facult\'e des Sciences
BP 1796, F\`es-Atlas
30000 F\`es
Morocco
;
    'Du\<sek, Michal'
;
Institute of Physics
Na Slovance 2
182 21 Praha 8
Czech Republic
;
    'Fejfarov\'a, Karla'
;
Institute of Physics
Na Slovance 2
182 21 Praha 8
Czech Republic
;
    'El Bali, Brahim'
;
Laboratory of Mineral, Solid and Analytical Chemistry
`LCSMA'
Department of Chemistry
Faculty of Sciences
University Mohamed I
PO Box 717
60000 Oujda
Morocco
;
data_I
_chemical_name_systematic
;
Dilead(II) hydrogenphosphite dinitrate
;
_chemical_name_common     ?
_chemical_formula_moiety     'H1 N2 O9 P1 Pb2'
_chemical_formula_sum     'H1 N2 O9 P1 Pb2'
_chemical_formula_structural     ?
_chemical_formula_analytical     ?
_chemical_formula_iupac     'Pb2 (H P O3) (N O3)2'
_chemical_formula_weight     618.4
_chemical_melting_point     ?
_symmetry_cell_setting     orthorhombic
_symmetry_space_group_name_H-M     'P m n 21'
_symmetry_space_group_name_Hall     'P 2ac -2'
loop_
    _symmetry_equiv_pos_site_id
    _symmetry_equiv_pos_as_xyz
    1 x,y,z
    2 -x+1/2,-y,z+1/2
    3 x+1/2,-y,z+1/2
    4 -x,y,z
_cell_length_a     5.4069(2)
_cell_length_b     10.4079(6)
_cell_length_c     7.1958(4)
_cell_angle_alpha     90
_cell_angle_beta     90
_cell_angle_gamma     90
_cell_volume     404.94(4)
_cell_formula_units_Z     2
_cell_measurement_reflns_used     6814
_cell_measurement_theta_min     3.44
_cell_measurement_theta_max     26.5
_cell_measurement_temperature     120
_cell_special_details
; ?
;
_exptl_crystal_description     plate
_exptl_crystal_colour     colourless
_exptl_crystal_size_max     0.25
_exptl_crystal_size_mid     0.10
_exptl_crystal_size_min     0.05
_exptl_crystal_size_rad     ?
_exptl_crystal_density_diffrn     5.0698
_exptl_crystal_density_meas     ?
_exptl_crystal_density_method     'not measured'
_exptl_crystal_F_000     532
_exptl_absorpt_coefficient_mu     41.755
_exptl_absorpt_correction_type     analytical
_exptl_absorpt_process_details     '(CrysAlis RED; Oxford Diffraction, 2008)'
_exptl_absorpt_correction_T_min     0.013
_exptl_absorpt_correction_T_max     0.156
_exptl_special_details
;
;
_diffrn_ambient_temperature     120
_diffrn_radiation_type     'Mo K\a'
_diffrn_radiation_wavelength     0.71069
_diffrn_radiation_source     'X-ray tube'
_diffrn_radiation_monochromator     'graphite'
_diffrn_measurement_device_type     'Oxford Diffraction CCD'
_diffrn_measurement_method     'Rotation method data acquisition using \w'
_diffrn_detector_area_resol_mean     8.3438
_diffrn_reflns_number     6814
_diffrn_reflns_av_R_equivalents     0.0255
_diffrn_reflns_av_sigmaI/netI     0.0084
_diffrn_reflns_theta_min     3.44
_diffrn_reflns_theta_max     26.50
_diffrn_reflns_theta_full     26.50
_diffrn_measured_fraction_theta_max     1.00
_diffrn_measured_fraction_theta_full     1.00
_diffrn_reflns_limit_h_min     -6
_diffrn_reflns_limit_h_max     6
_diffrn_reflns_limit_k_min     -13
_diffrn_reflns_limit_k_max     13
_diffrn_reflns_limit_l_min     -9
_diffrn_reflns_limit_l_max     9
_diffrn_reflns_reduction_process
;
Integration of the CCD images was done by program CrysAlis RED
(Oxford diffraction, 2004). The same program was used for indexing of the
crystal
shape, its refinement, analytical absorption correction and data scaling.
;
_refine_special_details
;
The refinement was carried out against all reflections. The conventional
<i>R</i>-factor is always based on <i>F</i>. The goodness of fit as well as
the weighted <i>R</i>-factor are based on <i>F</i> and <i>F</i>^2^ for
refinement carried out on <i>F</i> and <i>F</i>^2^, respectively. The
threshold expression is used only for calculating <i>R</i>-factors <i>etc</i>.
and it is not relevant to the choice of reflections for refinement.
The program used for refinement, JANA2000, uses the weighting scheme based on
the experimental expectations, see _refine_ls_weighting_details, that does not
force <i>S</i> to be one. Therefore the values of <i>S</i> are usually larger
then the ones from the <i>SHELX</i> program.
;
_reflns_number_total     932
_reflns_number_gt     919
_reflns_threshold_expression     I>3\s(I)
_refine_ls_structure_factor_coef     Fsqd
_refine_ls_R_factor_all     0.0117
_refine_ls_R_factor_gt     0.0115
_refine_ls_wR_factor_gt     0.0296
_refine_ls_wR_factor_ref     0.0296
_refine_ls_goodness_of_fit_ref     1.25
_refine_ls_restrained_S_all     ?
_refine_ls_number_reflns     932
_refine_ls_number_parameters     78
_refine_ls_number_restraints     1
_refine_ls_number_constraints     1
_refine_ls_hydrogen_treatment     refxyz
_refine_ls_weighting_scheme     sigma
_refine_ls_weighting_details     'w = 1/[\s^2^(I)+0.0004I^2^]'
_refine_ls_shift/su_max     0.0133
_refine_ls_shift/su_mean     0.0013
_refine_diff_density_max     0.94
_refine_diff_density_min     -0.53
_refine_ls_extinction_method
                      'B-C type 1 Lorentzian isotropic (Becker & Coppens, 1974)'
_refine_ls_extinction_coef     48(5)
_refine_ls_abs_structure_details     'Flack (1983), with 431 Friedel pairs'
_refine_ls_abs_structure_Flack     0.010(10)
loop_
    _atom_type_symbol
    _atom_type_scat_dispersion_real
    _atom_type_scat_dispersion_imag
    _atom_type_scat_source
    Pb -3.394 10.111 'International Tables Vol C Tables  4.2.6.8 and 6.1.1.1'
    P 0.102 0.094 'International Tables Vol C Tables  4.2.6.8 and 6.1.1.1'
    O 0.011 0.006 'International Tables Vol C Tables  4.2.6.8 and 6.1.1.1'
    C 0.003 0.002 'International Tables Vol C Tables  4.2.6.8 and 6.1.1.1'
    N 0.006 0.003 'International Tables Vol C Tables  4.2.6.8 and 6.1.1.1'
    H 0.000 0.000 'International Tables Vol C Tables  4.2.6.8 and 6.1.1.1'
_computing_data_collection     'CrysAlis CCD (Oxford Diffraction, 2005)'
_computing_cell_refinement     'CrysAlis RED (Oxford Diffraction, 2008)'
_computing_data_reduction     'CrysAlis RED (Oxford Diffraction, 2008)'
_computing_structure_solution     'SIR97 (Altomare <i>et al.</i>,  1999)'
_computing_structure_refinement
                                'JANA2006 (Pet\<r\'i\<cek <i>et al.</i>,  2006)'
_computing_molecular_graphics     'DIAMOND (Brandenburg & Putz, 2005)'
_computing_publication_material
                                'JANA2006 (Pet\<r\'i\<cek <i>et al.</i>,  2006)'
loop_
    _atom_site_type_symbol
    _atom_site_label
    _atom_site_fract_x
    _atom_site_fract_y
    _atom_site_fract_z
    _atom_site_U_iso_or_equiv
    _atom_site_adp_type
    _atom_site_calc_flag
    _atom_site_refinement_flags
    _atom_site_occupancy
    _atom_site_disorder_assembly
    _atom_site_disorder_group
    Pb Pb1 0.5 0.47428(2) 0.20948 0.01003(7) Uani d . 1 . .
    Pb Pb2 0.5 0.84356(2) 0.37011(5) 0.01002(8) Uani d . 1 . .
    O O1 0.5 0.4667(5) 0.5354(8) 0.0147(15) Uani d . 1 . .
    P P1 0.5 0.34607(15) 0.6573(3) 0.0083(5) Uani d . 1 . .
    N N1 0 -0.0035(6) 0.4972(8) 0.0103(17) Uani d . 1 . .
    O O2 0 -0.0975(5) 0.3893(8) 0.0155(14) Uani d . 1 . .
    N N2 0.5 0.7144(6) 0.7547(8) 0.0134(18) Uani d . 1 . .
    O O3 0.2358(7) 0.6561(4) 0.2748(5) 0.0109(10) Uani d . 1 . .
    O O4 0.7011(7) 0.7548(3) 0.6898(6) 0.0205(11) Uani d . 1 . .
    O O5 -0.2007(7) 0.0434(3) 0.5539(6) 0.0194(11) Uani d . 1 . .
    O O6 0.5 0.6317(6) 0.8801(10) 0.033(2) Uani d . 1 . .
    H H1 0.5 0.248(4) 0.568(10) 0.0099 Uiso d . 1 . .
loop_
    _atom_site_aniso_label
    _atom_site_aniso_U_11
    _atom_site_aniso_U_22
    _atom_site_aniso_U_33
    _atom_site_aniso_U_12
    _atom_site_aniso_U_13
    _atom_site_aniso_U_23
    _atom_site_aniso_type_symbol
    Pb1 0.00890(14) 0.01098(13) 0.01022(12) 0 0 -0.00077(12) Pb
    Pb2 0.00891(15) 0.01137(12) 0.00978(12) 0 0 -0.00032(9) Pb
    O1 0.012(3) 0.020(2) 0.013(2) 0 0 0.002(2) O
    P1 0.0048(9) 0.0110(8) 0.0091(9) 0 0 0.0017(5) P
    N1 0.011(3) 0.013(2) 0.007(3) 0 0 0.000(2) N
    O2 0.012(3) 0.015(2) 0.019(2) 0 0 -0.006(2) O
    N2 0.019(4) 0.011(3) 0.010(3) 0 0 0.000(2) N
    O3 0.0055(18) 0.0151(16) 0.0123(17) -0.0002(15) 0.0003(14) -0.0033(11) O
    O4 0.0123(19) 0.0226(16) 0.027(2) -0.0012(15) -0.0004(16) 0.0012(17) O
    O5 0.013(2) 0.0235(17) 0.0222(16) 0.0054(16) 0.0001(18) -0.0102(17) O
    O6 0.049(4) 0.030(3) 0.019(3) 0 0 0.015(3) O
loop_
    _geom_bond_atom_site_label_1
    _geom_bond_atom_site_label_2
    _geom_bond_site_symmetry_1
    _geom_bond_site_symmetry_2
    _geom_bond_distance
    _geom_bond_publ_flag
    Pb1 O1 . . 2.346(6) y
    Pb1 O1 . 2_564 3.042(3) no
    Pb1 O1 . 2_664 3.042(3) y
    Pb1 O3 . . 2.418(4) no
    Pb1 O3 . 4_655 2.418(4) y
    Pb1 O4 . 2_664 2.884(4) no
    Pb1 O4 . 3_464 2.884(4) y
    Pb1 O6 . 1_554 2.881(7) y
    Pb1 O6 . 2_564 3.168(4) no
    Pb1 O6 . 2_664 3.168(4) y
    Pb2 O2 . 1_565 2.7756(11) no
    Pb2 O2 . 1_665 2.7756(11) y
    Pb2 O3 . . 2.513(4) no
    Pb2 O3 . 4_655 2.513(4) y
    Pb2 O4 . . 2.707(4) no
    Pb2 O4 . 4_655 2.707(4) y
    Pb2 O5 . 1_665 2.948(4) no
    Pb2 O5 . 2_564 2.782(4) no
    Pb2 O5 . 3_564 2.782(4) y
    Pb2 O5 . 4_565 2.948(4) y
    P1 O1 . . 1.532(6) n
    P1 O3 . 2_565 1.530(4) n
    P1 O3 . 3_565 1.530(4) n
    P1 H1 . . 1.20(5) n
    N1 O2 . . 1.249(8) no
    N1 O5 . . 1.258(5) no
    N1 O5 . 4_555 1.258(5) no
    N2 O4 . . 1.255(5) no
    N2 O4 . 4_655 1.255(5) no
    N2 O6 . . 1.247(9) no
loop_
    _geom_angle_atom_site_label_1
    _geom_angle_atom_site_label_2
    _geom_angle_atom_site_label_3
    _geom_angle_site_symmetry_1
    _geom_angle_site_symmetry_2
    _geom_angle_site_symmetry_3
    _geom_angle
    _geom_angle_publ_flag
    O1 Pb1 O1 . . 2_564 114.73(10) no
    O1 Pb1 O1 . . 2_664 114.73(10) ?
    O1 Pb1 O3 . . . 80.31(13) no
    O1 Pb1 O3 . . 4_655 80.31(13) ?
    O1 Pb1 O4 . . 2_664 91.22(13) no
    O1 Pb1 O4 . . 3_464 91.22(13) ?
    O1 Pb1 O6 . . 1_554 147.26(18) no
    O1 Pb1 O6 . . 2_564 66.48(13) no
    O1 Pb1 O6 . . 2_664 66.48(13) ?
    O1 Pb1 O1 2_564 . 2_664 125.41(13) no
    O1 Pb1 O3 2_564 . . 52.92(13) no
    O1 Pb1 O3 2_564 . 4_655 116.57(13) no
    O1 Pb1 O4 2_564 . 2_664 130.14(13) no
    O1 Pb1 O4 2_564 . 3_464 69.42(12) no
    O1 Pb1 O6 2_564 . 1_554 63.03(9) no
    O1 Pb1 O6 2_564 . 2_564 58.09(14) no
    O1 Pb1 O6 2_564 . 2_664 171.25(15) no
    O1 Pb1 O3 2_664 . . 116.57(13) no
    O1 Pb1 O3 2_664 . 4_655 52.92(13) ?
    O1 Pb1 O4 2_664 . 2_664 69.42(12) ?
    O1 Pb1 O4 2_664 . 3_464 130.14(13) ?
    O1 Pb1 O6 2_664 . 1_554 63.03(9) ?
    O1 Pb1 O6 2_664 . 2_564 171.25(15) ?
    O1 Pb1 O6 2_664 . 2_664 58.09(14) ?
    O3 Pb1 O3 . . 4_655 72.44(12) no
    O3 Pb1 O4 . . 2_664 171.11(12) no
    O3 Pb1 O4 . . 3_464 109.00(12) no
    O3 Pb1 O6 . . 1_554 73.43(14) no
    O3 Pb1 O6 . . 2_564 72.12(14) no
    O3 Pb1 O6 . . 2_664 134.56(15) no
    O3 Pb1 O4 4_655 . 2_664 109.00(12) ?
    O3 Pb1 O4 4_655 . 3_464 171.11(12) ?
    O3 Pb1 O6 4_655 . 1_554 73.43(14) ?
    O3 Pb1 O6 4_655 . 2_564 134.56(15) no
    O3 Pb1 O6 4_655 . 2_664 72.12(14) ?
    O4 Pb1 O4 2_664 . 3_464 68.18(11) no
    O4 Pb1 O6 2_664 . 1_554 115.45(13) no
    O4 Pb1 O6 2_664 . 2_564 102.09(13) no
    O4 Pb1 O6 2_664 . 2_664 41.64(14) no
    O4 Pb1 O6 3_464 . 1_554 115.45(13) ?
    O4 Pb1 O6 3_464 . 2_564 41.64(14) ?
    O4 Pb1 O6 3_464 . 2_664 102.09(13) ?
    O6 Pb1 O6 1_554 . 2_564 121.12(11) no
    O6 Pb1 O6 1_554 . 2_664 121.12(11) ?
    O6 Pb1 O6 2_564 . 2_664 117.19(15) no
    O2 Pb2 O2 1_565 . 1_665 153.82(14) no
    O2 Pb2 O3 1_565 . . 68.37(13) no
    O2 Pb2 O3 1_565 . 4_655 137.63(13) no
    O2 Pb2 O4 1_565 . . 115.10(14) no
    O2 Pb2 O4 1_565 . 4_655 69.02(14) no
    O2 Pb2 O5 1_565 . 1_665 110.88(13) no
    O2 Pb2 O5 1_565 . 2_564 109.11(14) no
    O2 Pb2 O5 1_565 . 3_564 64.37(14) no
    O2 Pb2 O5 1_565 . 4_565 44.54(13) no
    O2 Pb2 O3 1_665 . . 137.63(13) ?
    O2 Pb2 O3 1_665 . 4_655 68.37(13) ?
    O2 Pb2 O4 1_665 . . 69.02(14) ?
    O2 Pb2 O4 1_665 . 4_655 115.10(14) ?
    O2 Pb2 O5 1_665 . 1_665 44.54(13) ?
    O2 Pb2 O5 1_665 . 2_564 64.37(14) ?
    O2 Pb2 O5 1_665 . 3_564 109.11(14) ?
    O2 Pb2 O5 1_665 . 4_565 110.88(13) ?
    O3 Pb2 O3 . . 4_655 69.28(12) no
    O3 Pb2 O4 . . . 101.25(12) no
    O3 Pb2 O4 . . 4_655 74.85(12) no
    O3 Pb2 O5 . . 1_665 169.07(12) no
    O3 Pb2 O5 . . 2_564 109.08(12) no
    O3 Pb2 O5 . . 3_564 83.30(11) no
    O3 Pb2 O5 . . 4_565 110.97(11) no
    O3 Pb2 O4 4_655 . . 74.85(12) no
    O3 Pb2 O4 4_655 . 4_655 101.25(12) ?
    O3 Pb2 O5 4_655 . 1_665 110.97(11) ?
    O3 Pb2 O5 4_655 . 2_564 83.30(11) ?
    O3 Pb2 O5 4_655 . 3_564 109.08(12) ?
    O3 Pb2 O5 4_655 . 4_565 169.07(12) ?
    O4 Pb2 O4 . . 4_655 47.35(12) no
    O4 Pb2 O5 . . 1_665 68.85(11) no
    O4 Pb2 O5 . . 2_564 133.06(12) no
    O4 Pb2 O5 . . 3_564 174.94(11) no
    O4 Pb2 O5 . . 4_565 94.59(12) no
    O4 Pb2 O5 4_655 . 1_665 94.59(12) no
    O4 Pb2 O5 4_655 . 2_564 174.94(11) ?
    O4 Pb2 O5 4_655 . 3_564 133.06(12) ?
    O4 Pb2 O5 4_655 . 4_565 68.85(11) ?
    O5 Pb2 O5 1_665 . 2_564 81.63(12) no
    O5 Pb2 O5 1_665 . 3_564 106.42(11) no
    O5 Pb2 O5 1_665 . 4_565 66.57(11) no
    O5 Pb2 O5 2_564 . 3_564 45.92(11) no
    O5 Pb2 O5 2_564 . 4_565 106.42(11) ?
    O5 Pb2 O5 3_564 . 4_565 81.63(12) ?
    Pb1 O1 P1 . . . 126.8(3) no
    O1 P1 O3 . . 2_565 109.20(18) no
    O1 P1 O3 . . 3_565 109.20(18) ?
    O1 P1 H1 . . . 113(3) no
    O3 P1 O3 2_565 . 3_565 112.8(2) no
    O3 P1 H1 2_565 . . 106.4(16) no
    O3 P1 H1 3_565 . . 106.4(16) ?
    O2 N1 O5 . . . 120.4(3) no
    O2 N1 O5 . . 4_555 120.4(3) ?
    O5 N1 O5 . . 4_555 119.3(5) no
    Pb2 O2 Pb2 1_445 . 1_545 153.8(2) no
    Pb2 O2 N1 1_445 . . 101.78(11) no
    O4 N2 O4 . . 4_655 120.0(5) no
    O4 N2 O6 . . . 120.0(3) no
    O4 N2 O6 4_655 . . 120.0(3) ?
    Pb1 O3 Pb2 . . . 108.96(14) no
    Pb1 O3 P1 . . 2_564 111.9(2) no
    Pb2 O3 P1 . . 2_564 129.5(2) no
    Pb1 O4 Pb2 2_665 . . 123.29(14) no
    Pb1 O4 N2 2_665 . . 101.0(3) no
    Pb2 O4 N2 . . . 94.7(3) no
    Pb2 O5 Pb2 1_445 . 2_565 151.56(16) no
    Pb2 O5 N1 1_445 . . 93.1(3) no
    Pb2 O5 N1 2_565 . . 95.3(3) no
    Pb1 O6 N2 1_556 . . 171.0(5) no
    Pb1 O6 O4 1_556 . . 148.84(17) no
    Pb1 O6 O4 1_556 . 4_655 148.84(17) no
