# Supplementary material for: Dilead(II) hydrogen­phosphite dinitrate
Source: Acta Crystallogr Sect E Struct Rep Online. 2009 Apr 25;65(Pt 5):i35. doi: 10.1107/S1600536809014469 (PMC2977541; doi:10.1107/S1600536809014469)
Supplement: Supplementary file 2 [file e-65-00i35-Isup2.hkl]

data_I
loop_
 _refln_index_h                                              
 _refln_index_k                                              
 _refln_index_l                                              
 _refln_F_meas                                               
 _refln_F_calc                                               
 _refln_F_sigma                                              
 _refln_observed_status 

   0   1  -9    243.59    244.00      3.60 o
   2   0  -8    276.49    278.84      3.39 o
   0   1  -8    272.21    283.60      4.30 o
   1   1  -8    230.70    232.94      2.69 o
   2   1  -8    298.33    304.37      3.25 o
   3   1  -8    222.13    224.98      2.60 o
   0   2  -8    267.08    270.64      3.27 o
   1   2  -8    181.08    182.00      2.23 o
   2   2  -8    246.97    252.08      2.78 o
   3   2  -8    173.66    176.28      2.95 o
   0   3  -8    320.68    322.73      3.95 o
   1   3  -8    110.14    111.50      2.05 o
   2   3  -8    260.92    262.71      2.92 o
   0   4  -8    302.81    306.00      3.50 o
   1   4  -8    233.89    238.67      2.73 o
   2   4  -8    239.55    238.89      2.81 o
   0   5  -8    152.54    152.76      2.64 o
   1   5  -8    272.11    269.80      3.08 o
   0   6  -8    188.37    181.66      2.85 o
   1   0  -7    525.23    532.74      5.44 o
   3   0  -7    460.92    462.72      4.85 o
   0   1  -7    151.75    153.64      2.10 o
   1   1  -7    189.14    188.15      2.29 o
   2   1  -7    169.93    170.91      2.10 o
   3   1  -7    178.53    181.71      2.21 o
   4   1  -7    123.98    123.73      2.39 o
   0   2  -7    391.95    399.33      4.17 o
   1   2  -7    179.48    182.10      2.13 o
   2   2  -7    330.59    334.51      3.49 o
   3   2  -7    128.99    131.44      1.96 o
   4   2  -7    307.73    310.64      3.43 o
   0   3  -7     79.83     76.46      2.42 o
   1   3  -7    432.51    437.60      4.44 o
   2   3  -7    118.31    118.90      1.90 o
   3   3  -7    406.56    407.88      4.27 o
   4   3  -7     73.94     78.26      3.42 o
   0   4  -7    153.91    153.91      2.43 o
   1   4  -7    144.98    144.75      1.98 o
   2   4  -7    131.36    134.55      2.17 o
   3   4  -7    143.35    144.70      2.22 o
   0   5  -7    341.46    338.76      3.81 o
   1   5  -7    168.34    164.40      2.16 o
   2   5  -7    368.79    366.39      4.03 o
   3   5  -7    147.99    145.41      2.41 o
   0   6  -7    148.84    145.76      2.56 o
   1   6  -7    363.18    352.40      3.92 o
   2   6  -7    131.50    126.40      2.37 o
   0   7  -7    117.75    113.40      2.78 o
   1   7  -7    117.40    112.45      2.27 o
   2   7  -7    138.45    136.59      2.52 o
   0   8  -7    466.63    444.84      5.08 o
   1   8  -7     55.92     44.81      4.96 o
   0   0  -6    677.01    684.92      6.92 o
   2   0  -6    611.58    618.11      6.26 o
   4   0  -6    499.16    504.21      5.27 o
   0   1  -6    108.95    111.65      1.81 o
   1   1  -6    218.07    221.50      2.36 o
   2   1  -6    172.22    174.87      2.02 o
   3   1  -6    157.81    157.40      1.97 o
   4   1  -6    101.18     99.65      2.29 o
   5   1  -6    168.32    168.38      3.01 o
   0   2  -6    215.66    218.01      2.48 o
   1   2  -6    371.92    375.67      3.83 o
   2   2  -6    185.29    185.42      2.17 o
   3   2  -6    330.50    332.01      3.48 o
   4   2  -6    166.20    166.65      2.30 o
   0   3  -6    587.42    596.92      6.02 o
   1   3  -6     93.15     92.03      1.69 o
   2   3  -6    520.71    527.52      5.33 o
   3   3  -6     85.25     84.31      2.07 o
   4   3  -6    466.51    471.93      4.90 o
   0   4  -6     90.66     90.06      2.56 o
   1   4  -6     86.23     88.24      1.89 o
   2   4  -6     72.02     69.68      2.17 o
   3   4  -6     80.16     74.61      2.21 o
   4   4  -6     61.27     64.20      4.94 o
   0   5  -6    140.30    138.37      2.37 o
   1   5  -6    493.60    491.28      5.07 o
   2   5  -6    149.78    145.73      2.13 o
   3   5  -6    462.86    459.60      4.85 o
   4   5  -6    110.85    112.30      2.84 o
   0   6  -6    365.84    357.95      4.03 o
   1   6  -6    167.45    165.93      2.16 o
   2   6  -6    423.52    418.30      4.45 o
   3   6  -6    120.30    121.52      2.28 o
   4   6  -6    306.15    302.68      3.80 o
   0   7  -6    105.28     97.44      2.79 o
   1   7  -6     97.64     93.47      2.07 o
   2   7  -6     78.41     75.24      2.84 o
   3   7  -6     85.44     86.05      3.19 o
   0   8  -6     92.76     80.68      3.30 o
   1   8  -6    485.92    466.26      5.10 o
   2   8  -6     71.44     66.27      3.64 o
   0   9  -6    238.29    228.79      3.17 o
   1   9  -6     90.37     90.33      3.02 o
   2   9  -6    185.04    177.51      4.12 o
   1   0  -5    515.53    520.79      5.25 o
   3   0  -5    490.52    492.21      5.06 o
   5   0  -5    352.62    348.91      4.69 o
   0   1  -5    278.97    281.57      2.97 o
   1   1  -5    320.96    321.66      3.29 o
   2   1  -5    361.96    366.23      3.72 o
   3   1  -5    298.33    299.36      3.13 o
   4   1  -5    235.57    236.41      2.65 o
   5   1  -5    219.79    218.21      3.00 o
   0   2  -5    395.18    394.77      4.09 o
   1   2  -5    317.59    319.80      3.28 o
   2   2  -5    315.28    316.75      3.31 o
   3   2  -5    247.39    248.24      2.71 o
   4   2  -5    288.97    291.46      3.23 o
   5   2  -5    224.29    227.47      3.06 o
   0   3  -5    110.84    103.30      2.11 o
   1   3  -5    536.06    542.43      5.45 o
   2   3  -5    151.00    149.11      1.89 o
   3   3  -5    466.74    470.14      4.80 o
   4   3  -5     99.82    101.63      2.29 o
   5   3  -5    368.98    371.60      4.88 o
   0   4  -5    240.19    241.62      2.79 o
   1   4  -5    259.15    261.32      2.79 o
   2   4  -5    169.79    171.63      2.07 o
   3   4  -5    241.32    241.02      2.69 o
   4   4  -5    172.24    172.44      2.50 o
   5   4  -5    179.96    179.71      3.20 o
   0   5  -5    476.48    476.29      4.99 o
   1   5  -5    177.70    175.47      2.10 o
   2   5  -5    428.89    429.93      4.46 o
   3   5  -5    152.65    149.98      2.17 o
   4   5  -5    354.35    354.57      3.87 o
   5   5  -5    125.78    128.23      3.85 o
   0   6  -5    226.25    222.70      2.76 o
   1   6  -5    370.71    363.78      3.88 o
   2   6  -5    203.43    201.96      2.51 o
   3   6  -5    291.06    291.95      3.25 o
   4   6  -5    171.50    170.77      2.76 o
   0   7  -5    240.67    237.35      2.96 o
   1   7  -5    279.50    272.27      3.06 o
   2   7  -5    263.49    262.04      3.04 o
   3   7  -5    237.21    234.63      2.86 o
   4   7  -5    200.60    200.65      2.96 o
   0   8  -5    414.81    407.50      4.50 o
   1   8  -5     64.89     64.19      3.25 o
   2   8  -5    360.61    353.81      3.94 o
   3   8  -5     76.52     76.63      3.50 o
   0   9  -5    259.43    256.51      3.26 o
   1   9  -5    244.34    239.13      2.84 o
   2   9  -5    230.77    224.52      2.87 o
   3   9  -5    232.43    230.03      3.05 o
   0  10  -5    206.51    200.19      3.34 o
   1  10  -5    174.69    165.63      2.52 o
   2  10  -5    209.02    200.27      2.87 o
   0   0  -4    332.75    333.27      3.51 o
   2   0  -4    419.26    418.63      4.32 o
   4   0  -4    261.19    262.42      3.21 o
   6   0  -4    239.69    236.88      3.41 o
   0   1  -4    578.12    582.06      5.85 o
   1   1  -4    347.65    344.79      3.55 o
   2   1  -4    485.30    485.24      4.92 o
   3   1  -4    312.72    310.39      3.25 o
   4   1  -4    412.73    416.70      4.26 o
   5   1  -4    222.13    223.03      2.85 o
   6   1  -4    316.66    314.06      3.93 o
   0   2  -4    414.23    416.32      4.28 o
   1   2  -4    288.17    288.10      2.97 o
   2   2  -4    483.95    489.50      4.90 o
   3   2  -4    273.34    274.10      2.89 o
   4   2  -4    346.03    342.82      3.66 o
   5   2  -4    199.38    195.85      3.03 o
   6   2  -4    263.08    261.07      4.04 o
   0   3  -4    331.63    332.04      3.57 o
   1   3  -4    257.72    258.84      2.73 o
   2   3  -4    180.75    179.59      2.03 o
   3   3  -4    173.90    171.90      2.05 o
   4   3  -4    226.42    225.86      2.71 o
   5   3  -4    181.91    184.55      3.54 o
   0   4  -4    550.91    551.31      5.63 o
   1   4  -4    442.21    446.03      4.52 o
   2   4  -4    498.27    498.45      5.10 o
   3   4  -4    393.94    397.08      4.09 o
   4   4  -4    397.38    396.22      4.23 o
   5   4  -4    292.95    288.78      4.12 o
   0   5  -4    291.41    291.28      3.20 o
   1   5  -4    230.35    228.68      2.52 o
   2   5  -4    264.95    262.61      2.85 o
   3   5  -4    177.82    175.80      2.31 o
   4   5  -4    220.35    220.12      2.78 o
   5   5  -4    161.87    160.97      2.81 o
   0   6  -4    221.71    219.31      2.71 o
   1   6  -4    331.06    326.82      3.47 o
   2   6  -4    273.83    275.25      3.03 o
   3   6  -4    300.14    302.39      3.32 o
   4   6  -4    179.25    177.35      2.80 o
   5   6  -4    228.87    226.45      3.59 o
   0   7  -4    328.38    324.33      3.66 o
   1   7  -4    411.81    412.67      4.28 o
   2   7  -4    297.60    297.69      3.31 o
   3   7  -4    330.32    329.97      3.63 o
   4   7  -4    261.38    257.74      3.34 o
   0   8  -4    118.05    117.82      2.57 o
   1   8  -4    257.11    258.79      2.91 o
   2   8  -4     62.45     58.38      3.37 o
   3   8  -4    258.31    255.16      3.02 o
   4   8  -4     77.13     73.24      4.85 o
   0   9  -4    213.92    208.20      3.16 o
   1   9  -4    380.56    375.46      4.10 o
   2   9  -4    176.12    170.29      2.56 o
   3   9  -4    349.70    339.78      3.84 o
   0  10  -4    220.70    218.41      3.68 o
   1  10  -4    306.23    300.91      3.42 o
   2  10  -4    241.66    240.18      2.93 o
   3  10  -4    277.50    271.40      3.37 o
   0  11  -4     85.66     88.63      6.18 o
   1  11  -4    167.04    163.91      2.62 o
   2  11  -4     80.97     78.10      3.93 o
   1   0  -3    113.43    112.47      1.49 o
   3   0  -3    138.19    133.72      1.83 o
   5   0  -3     81.85     78.73      5.11 o
   0   1  -3    509.17    503.52      5.16 o
   1   1  -3    711.43    707.14      7.15 o
   2   1  -3    344.83    346.91      3.55 o
   3   1  -3    538.33    536.93      5.43 o
   4   1  -3    310.84    308.35      3.27 o
   5   1  -3    449.47    443.64      4.77 o
   6   1  -3    223.67    228.88      4.30 o
   0   2  -3    400.41    397.66      4.22 o
   1   2  -3    611.22    613.89      6.15 o
   2   2  -3    304.50    306.74      3.15 o
   3   2  -3    496.30    499.65      5.03 o
   4   2  -3    247.30    245.46      2.82 o
   5   2  -3    386.71    388.42      4.38 o
   6   2  -3    183.21    183.95      3.32 o
   0   3  -3    263.64    266.02      2.87 o
   1   3  -3     56.30     49.55      1.48 o
   2   3  -3    269.97    270.10      2.83 o
   3   3  -3     38.11     24.60      3.14 o
   4   3  -3    201.15    200.13      2.53 o
   5   3  -3     37.96     42.07     59.06 <
   6   3  -3    154.76    151.43      3.73 o
   0   4  -3    524.10    526.74      5.36 o
   1   4  -3    554.44    557.90      5.60 o
   2   4  -3    529.98    534.31      5.38 o
   3   4  -3    536.29    537.88      5.46 o
   4   4  -3    409.61    407.68      4.36 o
   5   4  -3    370.74    365.56      4.14 o
   6   4  -3    312.60    307.41      4.25 o
   0   5  -3    115.92    112.78      2.17 o
   1   5  -3    355.69    359.52      3.69 o
   2   5  -3     88.47     85.81      1.97 o
   3   5  -3    295.70    296.82      3.24 o
   4   5  -3     40.71     39.38      9.97 <
   5   5  -3    246.03    240.59      3.21 o
   0   6  -3    456.99    459.45      4.85 o
   1   6  -3    177.87    177.21      2.21 o
   2   6  -3    484.12    486.32      5.01 o
   3   6  -3    189.85    190.09      2.44 o
   4   6  -3    363.59    359.86      4.11 o
   5   6  -3    105.36    106.28      4.25 o
   0   7  -3    465.13    469.77      4.88 o
   1   7  -3    409.12    408.73      4.24 o
   2   7  -3    451.10    448.21      4.72 o
   3   7  -3    375.98    368.92      4.07 o
   4   7  -3    368.71    362.54      4.09 o
   5   7  -3    273.27    267.49      3.66 o
   0   8  -3     54.97     40.77      4.02 o
   1   8  -3     86.86     85.73      2.47 o
   2   8  -3     95.07     92.41      2.48 o
   3   8  -3     81.23     78.40      3.22 o
   4   8  -3     34.45     34.65      8.94 <
   0   9  -3    437.13    436.54      4.68 o
   1   9  -3    189.13    184.90      2.44 o
   2   9  -3    363.17    354.56      3.92 o
   3   9  -3    150.92    153.65      2.40 o
   4   9  -3    334.08    331.82      3.81 o
   0  10  -3    370.33    364.88      4.18 o
   1  10  -3    253.88    252.29      2.98 o
   2  10  -3    365.02    361.25      3.94 o
   3  10  -3    196.10    196.31      2.60 o
   0  11  -3     51.26     46.50      7.37 o
   1  11  -3    103.31     98.13      2.52 o
   2  11  -3     45.55     41.26      6.02 o
   0  12  -3    386.32    377.51      4.39 o
   1  12  -3    260.14    252.95      3.02 o
   0   0  -2    558.61    561.30      5.63 o
   2   0  -2    414.12    415.16      4.24 o
   4   0  -2    384.30    384.67      4.08 o
   6   0  -2    245.14    235.25      4.04 o
   0   1  -2    720.45    719.92      7.25 o
   1   1  -2    492.29    490.15      4.95 o
   2   1  -2    645.99    644.68      6.49 o
   3   1  -2    447.08    441.52      4.52 o
   4   1  -2    494.20    491.18      5.05 o
   5   1  -2    273.74    272.45      3.52 o
   6   1  -2    360.72    355.18      4.27 o
   0   2  -2    443.59    441.96      4.52 o
   1   2  -2    282.00    282.14      2.89 o
   2   2  -2    492.73    492.01      5.00 o
   3   2  -2    263.07    262.68      2.78 o
   4   2  -2    342.50    340.37      3.62 o
   5   2  -2    196.78    198.35      3.45 o
   6   2  -2    264.78    256.32      3.84 o
   0   3  -2    402.94    415.49      4.17 o
   1   3  -2    286.01    288.20      2.98 o
   2   3  -2    414.95    418.73      4.23 o
   3   3  -2    190.52    189.72      2.20 o
   4   3  -2    283.84    289.27      3.18 o
   5   3  -2    189.91    189.30      2.76 o
   6   3  -2    255.68    255.82      4.33 o
   0   4  -2    625.78    626.37      6.37 o
   1   4  -2    454.84    457.64      4.64 o
   2   4  -2    452.03    454.20      4.65 o
   3   4  -2    369.64    368.75      3.87 o
   4   4  -2    393.80    395.92      4.18 o
   5   4  -2    294.06    291.77      3.48 o
   6   4  -2    285.05    282.23      4.02 o
   0   5  -2    341.15    340.89      3.69 o
   1   5  -2    375.40    379.69      3.89 o
   2   5  -2    315.30    315.61      3.38 o
   3   5  -2    301.40    296.18      3.32 o
   4   5  -2    250.60    248.77      3.13 o
   5   5  -2    253.38    250.09      3.59 o
   6   5  -2    179.70    181.15      4.73 o
   0   6  -2    313.54    314.37      3.45 o
   1   6  -2    329.44    329.61      3.47 o
   2   6  -2    235.73    229.99      2.72 o
   3   6  -2    285.71    277.71      3.20 o
   4   6  -2    234.79    234.05      3.00 o
   5   6  -2    239.70    236.16      3.32 o
   0   7  -2    401.20    406.20      4.30 o
   1   7  -2    472.65    470.94      4.85 o
   2   7  -2    377.52    375.85      4.01 o
   3   7  -2    393.39    390.23      4.19 o
   4   7  -2    312.69    310.14      3.55 o
   5   7  -2    335.68    330.51      3.94 o
   0   8  -2    110.92    107.30      2.58 o
   1   8  -2    335.78    335.29      3.60 o
   2   8  -2     46.13     47.23      4.39 o
   3   8  -2    303.36    305.94      3.37 o
   4   8  -2     64.33     67.47      4.17 o
   5   8  -2    231.41    232.62      3.43 o
   0   9  -2    241.20    236.20      2.89 o
   1   9  -2    424.85    424.66      4.46 o
   2   9  -2    271.14    273.52      3.03 o
   3   9  -2    390.70    397.54      4.15 o
   4   9  -2    189.73    193.97      2.60 o
   0  10  -2    205.91    201.65      2.67 o
   1  10  -2    323.74    322.00      3.45 o
   2  10  -2    201.82    197.89      2.47 o
   3  10  -2    274.16    277.61      3.07 o
   4  10  -2    174.05    174.59      2.74 o
   0  11  -2     63.45     63.70      3.82 o
   1  11  -2    234.55    233.74      2.66 o
   2  11  -2     83.62     81.70      2.33 o
   3  11  -2    209.21    210.48      2.57 o
   0  12  -2    192.96    194.35      2.62 o
   1  12  -2    288.84    285.99      3.16 o
   2  12  -2    183.24    183.65      2.38 o
   1   0  -1    664.11    664.04      6.98 o
   3   0  -1    644.81    639.41      6.50 o
   5   0  -1    433.55    422.85      4.91 o
   0   1  -1    394.17    390.49      4.00 o
   1   1  -1    275.35    270.72      2.80 o
   2   1  -1    315.15    318.01      3.22 o
   3   1  -1    304.25    301.22      3.13 o
   4   1  -1    289.39    288.19      3.05 o
   5   1  -1    173.82    167.73      3.14 o
   6   1  -1    178.07    177.05      4.44 o
   0   2  -1    542.69    543.40      5.55 o
   1   2  -1    500.71    495.33      5.05 o
   2   2  -1    624.46    614.01      6.30 o
   3   2  -1    275.69    278.49      3.07 o
   4   2  -1    361.53    359.24      3.84 o
   5   2  -1    317.29    308.74      3.71 o
   6   2  -1    298.26    294.22      5.01 o
   0   3  -1     65.65     56.65      2.30 o
   1   3  -1    840.40    838.44      8.45 o
   2   3  -1    237.30    225.22      2.68 o
   3   3  -1    683.26    678.30      6.91 o
   4   3  -1     98.20     92.17      2.95 o
   5   3  -1    519.80    513.37      5.44 o
   6   3  -1     83.89     74.82      9.24 o
   0   4  -1    349.19    347.80      3.69 o
   1   4  -1    328.40    326.70      3.44 o
   2   4  -1    233.24    226.69      2.81 o
   3   4  -1    294.46    286.10      3.30 o
   4   4  -1    218.04    211.09      2.78 o
   5   4  -1    218.51    214.43      2.86 o
   6   4  -1    154.41    160.80      6.46 o
   0   5  -1    759.09    761.69      7.74 o
   1   5  -1    212.68    205.44      2.37 o
   2   5  -1    539.62    534.00      5.51 o
   3   5  -1    183.05    181.39      2.45 o
   4   5  -1    531.14    526.84      5.56 o
   5   5  -1    139.83    137.89      3.10 o
   6   5  -1    355.24    352.04      4.52 o
   0   6  -1    353.95    346.98      3.89 o
   1   6  -1    488.63    493.36      4.99 o
   2   6  -1    236.59    237.75      2.68 o
   3   6  -1    393.19    398.94      4.19 o
   4   6  -1    228.58    232.47      2.86 o
   5   6  -1    328.68    323.76      3.83 o
   6   6  -1    173.11    165.27      7.03 o
   0   7  -1    169.87    165.21      2.27 o
   1   7  -1    251.65    253.30      2.72 o
   2   7  -1    270.56    276.53      2.97 o
   3   7  -1    195.59    199.10      2.48 o
   4   7  -1    161.94    164.04      2.58 o
   5   7  -1    176.74    175.92      2.73 o
   0   8  -1    477.33    484.38      4.92 o
   1   8  -1     81.65     78.94      1.77 o
   2   8  -1    490.94    496.03      5.06 o
   3   8  -1    106.19    109.32      2.24 o
   4   8  -1    370.24    372.02      4.02 o
   5   8  -1     40.79     39.76     16.72 <
   0   9  -1    206.00    206.91      2.45 o
   1   9  -1    284.55    289.04      3.02 o
   2   9  -1    199.77    199.95      2.36 o
   3   9  -1    244.09    245.48      2.79 o
   4   9  -1    160.07    162.20      2.42 o
   0  10  -1    250.87    252.95      2.78 o
   1  10  -1    255.56    259.64      2.76 o
   2  10  -1    222.35    221.22      2.55 o
   3  10  -1    251.44    251.73      2.82 o
   4  10  -1    199.58    200.90      2.58 o
   0  11  -1    465.09    469.73      4.84 o
   1  11  -1     56.04     55.39      2.49 o
   2  11  -1    432.30    435.05      4.47 o
   3  11  -1     62.57     60.59      2.95 o
   0  12  -1    199.23    202.80      2.77 o
   1  12  -1    132.16    132.41      1.89 o
   2  12  -1    183.88    183.43      2.23 o
   0  13  -1    169.55    169.26      3.25 o
   2   0   0    949.70    952.45      9.82 o
   4   0   0    924.05    900.49      9.35 o
   1   1   0    341.81    340.66      3.55 o
   2   1   0    277.99    272.26      2.93 o
   3   1   0    193.15    194.04      2.17 o
   4   1   0    196.78    192.54      2.38 o
   5   1   0    198.27    192.75      2.96 o
   0   2   0    270.05    271.33      2.99 o
   1   2   0    635.80    631.23      6.47 o
   2   2   0    320.23    314.95      3.41 o
   3   2   0    462.59    468.46      4.71 o
   4   2   0    184.67    185.80      2.36 o
   5   2   0    420.60    418.01      4.52 o
   6   2   0    155.45    150.27      6.38 o
   0   3   0    657.07    649.36      6.68 o
   1   3   0    236.77    225.52      2.61 o
   2   3   0    821.11    805.34      8.39 o
   3   3   0    155.15    150.38      2.25 o
   4   3   0    514.75    521.08      5.29 o
   5   3   0    122.84    125.04      3.33 o
   6   3   0    445.93    433.42      5.77 o
   0   4   0     66.80     61.42      2.34 o
   1   4   0     57.24     53.34      2.20 o
   2   4   0     39.18     24.10      4.17 o
   3   4   0     76.98     78.73      2.70 o
   4   4   0      7.80      6.29     24.55 <
   5   4   0     39.38     39.19      9.63 <
   6   4   0     26.90     25.22     26.48 <
   0   5   0    239.46    241.82      2.66 o
   1   5   0    637.28    654.54      6.45 o
   2   5   0    227.72    230.44      2.53 o
   3   5   0    625.65    644.66      6.45 o
   4   5   0    171.01    175.07      2.59 o
   5   5   0    374.60    374.14      4.08 o
   6   5   0    121.63    123.50      4.01 o
   0   6   0    624.21    643.64      6.35 o
   1   6   0    204.98    202.67      2.26 o
   2   6   0    573.44    588.16      5.83 o
   3   6   0    123.09    121.52      2.22 o
   4   6   0    491.76    497.87      5.16 o
   5   6   0    127.65    129.90      2.67 o
   6   6   0    331.02    336.85      4.01 o
   0   7   0     45.53     50.08      3.24 o
   1   7   0    160.19    163.05      1.89 o
   2   7   0    142.61    145.47      1.94 o
   3   7   0    129.13    129.62      2.10 o
   4   7   0     61.90     60.04      4.04 o
   5   7   0    106.87    111.07      2.88 o
   0   8   0    135.78    139.37      1.92 o
   1   8   0    719.72    737.72      7.25 o
   2   8   0    102.28    102.15      1.83 o
   3   8   0    604.45    617.13      6.18 o
   4   8   0     86.95     93.80      2.91 o
   5   8   0    507.34    520.49      5.40 o
   0   9   0    228.47    236.80      2.56 o
   1   9   0    155.67    155.79      1.86 o
   2   9   0    240.92    245.30      2.69 o
   3   9   0    167.93    170.93      2.17 o
   4   9   0    178.99    178.66      2.44 o
   0  10   0    347.13    355.26      3.65 o
   1  10   0    151.74    154.47      1.86 o
   2  10   0    217.94    219.00      2.49 o
   3  10   0    127.76    128.95      1.94 o
   4  10   0    252.37    255.46      2.94 o
   0  11   0     41.55     39.98      3.53 o
   1  11   0    457.13    465.09      4.66 o
   2  11   0     68.97     69.46      2.23 o
   3  11   0    406.53    407.71      4.23 o
   0  12   0    102.68    105.78      2.31 o
   1  12   0     33.20     27.63      5.93 <
   2  12   0     76.30     76.56      2.14 o
   0  13   0    271.16    270.10      3.23 o
   1   0   1    679.68    670.95      6.92 o
   3   0   1    655.95    655.17      6.62 o
   5   0   1    439.41    430.74      4.80 o
   0   1   1    386.78    381.09      3.93 o
   1   1   1    293.10    289.25      2.98 o
   2   1   1    304.28    303.49      3.12 o
   3   1   1    305.90    306.41      3.17 o
   4   1   1    272.06    271.72      2.95 o
   5   1   1    180.89    177.97      2.61 o
   6   1   1    171.98    172.04      5.06 o
   0   2   1    575.38    569.26      5.83 o
   1   2   1    506.17    496.17      5.13 o
   2   2   1    644.71    634.60      6.50 o
   3   2   1    281.13    280.97      2.96 o
   4   2   1    385.27    384.12      4.14 o
   5   2   1    307.68    308.95      3.51 o
   6   2   1    305.44    306.30      4.08 o
   0   3   1     39.71      6.22      3.54 o
   1   3   1    852.92    846.17      8.59 o
   2   3   1    224.75    221.55      2.58 o
   3   3   1    666.89    670.29      6.74 o
   4   3   1     83.41     81.79      3.18 o
   5   3   1    519.88    516.61      5.46 o
   6   3   1     69.30     71.88      8.16 o
   0   4   1    384.54    371.51      4.08 o
   1   4   1    337.52    340.55      3.51 o
   2   4   1    211.09    213.02      2.47 o
   3   4   1    300.69    304.08      3.26 o
   4   4   1    220.37    228.14      2.97 o
   5   4   1    215.19    220.11      3.11 o
   6   4   1    160.72    162.32      3.72 o
   0   5   1    758.41    755.07      7.75 o
   1   5   1    209.51    207.92      2.34 o
   2   5   1    512.06    520.11      5.26 o
   3   5   1    178.81    181.37      2.40 o
   4   5   1    496.64    516.13      5.25 o
   5   5   1    131.85    139.12      2.89 o
   6   5   1    336.68    344.53      4.07 o
   0   6   1    345.39    343.27      3.78 o
   1   6   1    502.21    501.71      5.14 o
   2   6   1    239.52    239.80      2.65 o
   3   6   1    408.24    415.88      4.30 o
   4   6   1    233.08    235.25      2.94 o
   5   6   1    320.55    329.85      3.67 o
   6   6   1    162.97    163.69      4.39 o
   0   7   1    152.97    151.87      2.29 o
   1   7   1    234.02    236.77      2.57 o
   2   7   1    286.98    287.78      3.08 o
   3   7   1    184.90    186.05      2.41 o
   4   7   1    154.67    159.49      2.49 o
   5   7   1    154.03    158.75      2.75 o
   0   8   1    482.11    494.35      4.99 o
   1   8   1     70.45     68.86      1.87 o
   2   8   1    508.74    522.85      5.22 o
   3   8   1     97.27     99.35      2.28 o
   4   8   1    384.01    388.41      4.13 o
   5   8   1     42.49     37.31      8.95 <
   0   9   1    212.21    215.90      2.51 o
   1   9   1    270.65    280.02      2.89 o
   2   9   1    201.19    206.22      2.37 o
   3   9   1    248.01    248.08      2.81 o
   4   9   1    160.91    163.13      2.37 o
   0  10   1    259.61    261.86      2.90 o
   1  10   1    273.92    278.54      2.92 o
   2  10   1    222.29    228.92      2.52 o
   3  10   1    264.30    266.98      2.92 o
   4  10   1    205.66    207.93      2.80 o
   0  11   1    454.74    464.66      4.79 o
   1  11   1     46.00     43.18      2.81 o
   2  11   1    417.73    421.56      4.34 o
   3  11   1     49.65     50.77      3.59 o
   0  12   1    216.90    216.95      2.71 o
   1  12   1    136.57    137.76      1.89 o
   2  12   1    184.09    183.15      2.26 o
   0  13   1    162.51    159.16      2.74 o
   0   0   2    535.22    533.18      5.50 o
   2   0   2    439.58    440.56      4.46 o
   4   0   2    372.89    370.97      4.00 o
   0   1   2    736.17    745.12      7.54 o
   1   1   2    481.34    481.27      4.85 o
   2   1   2    615.49    615.91      6.18 o
   3   1   2    443.05    439.08      4.47 o
   4   1   2    500.75    497.25      5.10 o
   5   1   2    273.11    270.66      3.06 o
   6   1   2    353.08    348.64      4.11 o
   0   2   2    384.53    375.71      4.17 o
   1   2   2    252.79    253.96      2.63 o
   2   2   2    504.24    498.72      5.09 o
   3   2   2    242.20    243.19      2.55 o
   4   2   2    318.17    318.57      3.33 o
   5   2   2    179.77    178.98      2.62 o
   6   2   2    250.79    250.09      3.36 o
   0   3   2    434.64    436.22      4.48 o
   1   3   2    295.46    293.04      3.09 o
   2   3   2    427.53    426.90      4.42 o
   3   3   2    176.97    176.57      2.18 o
   4   3   2    304.06    309.66      3.36 o
   5   3   2    194.87    197.01      2.73 o
   6   3   2    266.35    266.86      3.60 o
   0   4   2    603.47    597.15      6.16 o
   1   4   2    451.49    448.51      4.62 o
   2   4   2    455.58    456.95      4.74 o
   3   4   2    380.69    381.54      4.04 o
   4   4   2    367.92    377.18      4.00 o
   5   4   2    272.01    276.81      3.53 o
   6   4   2    280.82    283.70      4.28 o
   0   5   2    358.10    353.25      3.88 o
   1   5   2    414.23    411.40      4.26 o
   2   5   2    313.04    315.62      3.33 o
   3   5   2    307.37    309.95      3.42 o
   4   5   2    260.27    256.37      3.18 o
   5   5   2    275.83    279.22      3.58 o
   6   5   2    178.89    183.17      3.81 o
   0   6   2    310.81    309.50      3.52 o
   1   6   2    321.54    320.50      3.40 o
   2   6   2    210.60    210.77      2.49 o
   3   6   2    280.18    287.72      3.18 o
   4   6   2    216.74    219.72      2.90 o
   5   6   2    221.39    221.88      3.16 o
   0   7   2    419.05    417.13      4.55 o
   1   7   2    471.92    466.52      4.84 o
   2   7   2    366.92    369.21      3.91 o
   3   7   2    364.40    370.29      3.93 o
   4   7   2    314.66    320.50      3.60 o
   5   7   2    330.72    334.10      3.90 o
   0   8   2    117.03    111.55      2.48 o
   1   8   2    319.06    319.88      3.44 o
   2   8   2     46.90     42.28      4.34 o
   3   8   2    288.79    291.80      3.25 o
   4   8   2     62.82     67.08      4.51 o
   5   8   2    211.95    218.34      3.54 o
   0   9   2    249.26    246.87      2.98 o
   1   9   2    409.51    415.85      4.27 o
   2   9   2    259.04    257.52      2.97 o
   3   9   2    385.58    384.83      4.12 o
   4   9   2    197.19    198.23      2.77 o
   0  10   2    176.59    178.91      2.39 o
   1  10   2    309.61    314.53      3.28 o
   2  10   2    196.32    199.45      2.43 o
   3  10   2    276.43    275.35      3.12 o
   4  10   2    155.06    156.21      2.99 o
   0  11   2     70.93     72.93      2.91 o
   1  11   2    247.01    250.46      2.77 o
   2  11   2     77.11     73.00      2.49 o
   3  11   2    227.52    231.81      2.79 o
   0  12   2    182.72    181.52      2.57 o
   1  12   2    286.04    286.99      3.10 o
   2  12   2    199.38    201.56      2.47 o
   1   0   3    113.32    113.97      1.38 o
   3   0   3    124.39    123.69      1.60 o
   5   0   3     91.67     88.40      3.09 o
   0   1   3    501.14    502.54      5.07 o
   1   1   3    708.44    706.06      7.13 o
   2   1   3    389.66    388.21      3.94 o
   3   1   3    538.03    536.96      5.42 o
   4   1   3    314.99    313.24      3.29 o
   5   1   3    447.29    445.36      4.66 o
   6   1   3    252.13    249.98      3.00 o
   0   2   3    408.03    406.87      4.22 o
   1   2   3    616.49    616.09      6.20 o
   2   2   3    282.01    282.62      2.92 o
   3   2   3    507.31    506.73      5.12 o
   4   2   3    244.57    247.26      2.66 o
   5   2   3    383.49    385.74      4.09 o
   6   2   3    170.67    169.16      2.72 o
   0   3   3    272.90    271.85      2.98 o
   1   3   3     50.28     37.93      2.00 o
   2   3   3    268.94    268.13      2.85 o
   3   3   3     46.79     34.60      2.43 o
   4   3   3    200.74    201.16      2.54 o
   5   3   3     36.49     28.52     12.32 <
   6   3   3    160.22    156.26      3.03 o
   0   4   3    523.80    519.01      5.38 o
   1   4   3    546.74    546.50      5.55 o
   2   4   3    517.84    513.08      5.29 o
   3   4   3    523.25    523.21      5.36 o
   4   4   3    398.28    401.86      4.31 o
   5   4   3    351.33    359.31      4.10 o
   6   4   3    285.68    289.13      3.76 o
   0   5   3     91.03     85.41      2.30 o
   1   5   3    354.23    354.56      3.73 o
   2   5   3    113.78    108.81      2.05 o
   3   5   3    293.56    292.84      3.30 o
   4   5   3     35.91     10.65      9.18 <
   5   5   3    233.28    237.70      3.36 o
   0   6   3    460.10    461.10      4.86 o
   1   6   3    169.79    168.28      2.22 o
   2   6   3    482.51    482.33      5.01 o
   3   6   3    180.70    179.84      2.47 o
   4   6   3    357.37    360.65      3.98 o
   5   6   3     95.70    101.35      4.59 o
   0   7   3    466.79    473.90      4.99 o
   1   7   3    420.74    421.83      4.35 o
   2   7   3    451.94    453.49      4.71 o
   3   7   3    380.25    383.46      4.11 o
   4   7   3    364.67    363.58      4.14 o
   5   7   3    281.78    276.26      3.70 o
   0   8   3     60.51     52.30      4.02 o
   1   8   3     95.11     93.97      2.15 o
   2   8   3     84.66     87.41      2.83 o
   3   8   3     84.80     82.00      3.12 o
   4   8   3     39.34     41.08      7.58 <
   0   9   3    440.59    435.54      4.81 o
   1   9   3    203.82    203.78      2.47 o
   2   9   3    372.04    367.97      4.04 o
   3   9   3    172.02    172.81      2.52 o
   4   9   3    331.43    332.62      3.92 o
   0  10   3    373.41    365.18      4.15 o
   1  10   3    246.11    244.32      2.80 o
   2  10   3    358.84    357.35      3.90 o
   3  10   3    185.48    183.81      2.55 o
   0  11   3     41.82     41.35      6.58 o
   1  11   3    103.92    103.61      2.37 o
   2  11   3     36.71     31.20      7.70 <
   0  12   3    374.53    370.70      4.07 o
   1  12   3    241.68    240.33      2.77 o
   0   0   4    342.20    342.12      3.55 o
   2   0   4    407.15    409.88      4.17 o
   4   0   4    268.21    266.64      2.98 o
   6   0   4    236.94    234.50      3.49 o
   0   1   4    571.32    575.18      5.77 o
   1   1   4    335.01    333.99      3.40 o
   2   1   4    482.56    483.46      4.87 o
   3   1   4    284.48    285.43      2.96 o
   4   1   4    411.51    416.03      4.21 o
   5   1   4    217.44    218.74      2.66 o
   6   1   4    303.91    302.67      3.50 o
   0   2   4    443.01    449.05      4.55 o
   1   2   4    291.08    292.34      3.01 o
   2   2   4    488.34    490.18      4.95 o
   3   2   4    285.72    285.72      2.96 o
   4   2   4    353.28    354.25      3.70 o
   5   2   4    200.65    197.17      2.54 o
   6   2   4    278.61    276.52      3.46 o
   0   3   4    331.29    330.09      3.57 o
   1   3   4    254.06    254.21      2.69 o
   2   3   4    175.44    171.95      2.00 o
   3   3   4    187.07    185.04      2.15 o
   4   3   4    223.18    220.62      2.57 o
   5   3   4    173.97    173.54      2.60 o
   0   4   4    569.14    567.69      5.86 o
   1   4   4    468.83    469.74      4.78 o
   2   4   4    541.54    538.59      5.51 o
   3   4   4    404.86    409.04      4.21 o
   4   4   4    412.09    413.04      4.41 o
   5   4   4    310.34    311.00      3.78 o
   0   5   4    290.41    291.19      3.31 o
   1   5   4    219.14    218.72      2.50 o
   2   5   4    256.50    257.60      2.81 o
   3   5   4    172.41    170.05      2.27 o
   4   5   4    218.72    218.19      2.95 o
   5   5   4    149.72    153.47      3.27 o
   0   6   4    216.73    214.94      2.77 o
   1   6   4    332.38    331.73      3.55 o
   2   6   4    286.72    288.82      3.22 o
   3   6   4    298.64    301.13      3.32 o
   4   6   4    178.25    180.26      2.68 o
   5   6   4    233.49    236.21      3.40 o
   0   7   4    310.93    311.88      3.57 o
   1   7   4    406.96    410.41      4.29 o
   2   7   4    260.24    260.59      3.08 o
   3   7   4    341.23    341.49      3.77 o
   4   7   4    239.52    244.66      3.06 o
   0   8   4    110.23    108.19      2.65 o
   1   8   4    256.24    255.65      2.90 o
   2   8   4     61.76     62.55      3.71 o
   3   8   4    254.17    255.89      3.05 o
   4   8   4     65.22     69.39      5.61 o
   0   9   4    196.04    193.04      2.80 o
   1   9   4    383.38    378.86      4.09 o
   2   9   4    158.43    160.42      2.48 o
   3   9   4    340.89    337.92      3.79 o
   0  10   4    221.56    221.92      2.96 o
   1  10   4    306.49    306.50      3.47 o
   2  10   4    255.63    252.40      3.09 o
   3  10   4    273.77    277.65      3.60 o
   0  11   4     83.90     82.06      3.99 o
   1  11   4    168.16    167.75      2.51 o
   2  11   4     76.99     76.64      4.60 o
   1   0   5    522.25    530.31      5.30 o
   3   0   5    490.06    492.32      5.01 o
   5   0   5    363.52    363.44      4.16 o
   0   1   5    264.21    263.90      2.80 o
   1   1   5    325.95    328.01      3.32 o
   2   1   5    367.25    371.26      3.75 o
   3   1   5    315.24    316.17      3.27 o
   4   1   5    230.23    229.15      2.51 o
   5   1   5    217.41    216.61      2.68 o
   0   2   5    407.28    408.94      4.23 o
   1   2   5    313.15    314.15      3.23 o
   2   2   5    326.81    326.91      3.36 o
   3   2   5    241.67    241.23      2.57 o
   4   2   5    304.86    301.65      3.25 o
   5   2   5    220.25    222.99      2.71 o
   0   3   5    110.50    104.62      2.52 o
   1   3   5    518.68    521.85      5.26 o
   2   3   5    149.72    149.86      1.85 o
   3   3   5    456.97    455.73      4.67 o
   4   3   5    103.76    102.78      2.09 o
   5   3   5    354.79    352.47      3.95 o
   0   4   5    242.30    244.33      2.79 o
   1   4   5    236.75    237.27      2.56 o
   2   4   5    149.38    148.83      1.93 o
   3   4   5    200.00    201.69      2.39 o
   4   4   5    170.41    172.34      2.37 o
   5   4   5    170.22    174.39      3.01 o
   0   5   5    455.06    457.04      4.77 o
   1   5   5    177.38    174.86      2.11 o
   2   5   5    418.89    416.84      4.34 o
   3   5   5    155.72    155.34      2.18 o
   4   5   5    346.25    341.22      3.92 o
   5   5   5    127.20    126.69      3.81 o
   0   6   5    244.01    241.70      3.13 o
   1   6   5    376.35    375.30      3.95 o
   2   6   5    194.21    191.04      2.43 o
   3   6   5    306.31    305.93      3.38 o
   4   6   5    177.38    177.76      2.74 o
   0   7   5    236.83    234.88      3.10 o
   1   7   5    283.46    281.94      3.17 o
   2   7   5    263.63    267.46      3.03 o
   3   7   5    243.86    244.52      2.90 o
   4   7   5    193.92    197.71      2.81 o
   0   8   5    411.25    414.31      4.57 o
   1   8   5     68.80     68.72      3.33 o
   2   8   5    354.92    359.01      3.92 o
   3   8   5     81.85     79.91      3.23 o
   0   9   5    233.30    238.15      3.10 o
   1   9   5    234.51    234.34      2.90 o
   2   9   5    235.91    237.51      2.92 o
   3   9   5    223.28    220.19      3.13 o
   0  10   5    208.10    205.86      3.21 o
   1  10   5    172.60    170.00      2.59 o
   2  10   5    191.94    189.68      3.00 o
   0   0   6    674.97    679.55      6.89 o
   2   0   6    592.98    599.63      6.05 o
   4   0   6    493.00    495.99      5.18 o
   0   1   6    108.58    108.94      1.69 o
   1   1   6    234.27    237.55      2.45 o
   2   1   6    165.63    166.19      1.94 o
   3   1   6    180.07    180.13      2.07 o
   4   1   6     96.52     97.73      1.80 o
   5   1   6    176.73    178.20      2.61 o
   0   2   6    217.54    217.47      2.49 o
   1   2   6    349.32    352.56      3.59 o
   2   2   6    172.53    173.95      2.02 o
   3   2   6    305.71    306.03      3.21 o
   4   2   6    162.53    161.96      2.06 o
   0   3   6    595.58    601.88      6.23 o
   1   3   6     90.34     90.14      1.83 o
   2   3   6    549.51    553.71      5.59 o
   3   3   6     91.51     89.63      1.69 o
   4   3   6    484.39    481.23      5.02 o
   0   4   6     83.31     79.48      2.30 o
   1   4   6     76.13     78.51      2.15 o
   2   4   6     87.17     84.49      2.09 o
   3   4   6     75.46     72.01      2.34 o
   4   4   6     59.01     58.80      4.79 o
   0   5   6    150.70    148.99      2.35 o
   1   5   6    506.33    504.13      5.20 o
   2   5   6    155.70    153.40      2.18 o
   3   5   6    477.72    472.61      4.97 o
   4   5   6    121.24    120.84      2.97 o
   0   6   6    351.02    346.89      3.89 o
   1   6   6    166.06    166.26      2.18 o
   2   6   6    390.26    390.33      4.15 o
   3   6   6    120.02    122.53      2.37 o
   4   6   6    293.33    288.83      3.86 o
   0   7   6    105.09    104.75      2.78 o
   1   7   6     80.73     79.10      2.55 o
   2   7   6     89.08     89.25      2.79 o
   3   7   6     82.24     80.39      3.24 o
   0   8   6     75.28     71.35      4.04 o
   1   8   6    465.00    459.10      4.86 o
   2   8   6     71.11     65.49      3.75 o
   0   9   6    245.87    242.31      3.59 o
   1   9   6     79.29     80.78      3.92 o
   2   9   6    200.08    195.90      3.52 o
   1   0   7    527.13    533.33      5.41 o
   3   0   7    464.48    466.25      4.89 o
   0   1   7    166.64    168.42      2.10 o
   1   1   7    201.04    204.22      2.22 o
   2   1   7    151.10    151.75      1.90 o
   3   1   7    192.56    195.86      2.22 o
   4   1   7    133.53    132.40      2.14 o
   0   2   7    398.60    401.64      4.18 o
   1   2   7    177.70    178.59      2.08 o
   2   2   7    355.44    356.47      3.70 o
   3   2   7    131.82    133.19      1.84 o
   4   2   7    315.01    314.25      3.40 o
   0   3   7     91.23     86.99      2.33 o
   1   3   7    439.76    440.71      4.54 o
   2   3   7    116.91    116.52      1.80 o
   3   3   7    406.20    402.09      4.23 o
   4   3   7     80.49     81.79      2.61 o
   0   4   7    148.47    147.83      2.20 o
   1   4   7    135.71    133.29      1.93 o
   2   4   7    129.53    130.45      2.03 o
   3   4   7    135.66    134.72      2.01 o
   0   5   7    345.75    343.17      3.83 o
   1   5   7    164.04    164.07      2.20 o
   2   5   7    360.04    357.47      3.88 o
   3   5   7    145.06    146.54      2.24 o
   0   6   7    136.97    137.94      2.89 o
   1   6   7    367.01    360.01      3.91 o
   2   6   7    124.98    122.40      2.34 o
   0   7   7    128.72    127.44      3.64 o
   1   7   7    124.52    121.84      2.23 o
   2   7   7    149.94    144.99      2.50 o
   0   8   7    448.97    438.62      5.05 o
   1   8   7     47.91     44.47      5.97 o
   0   0   8    250.82    255.55      3.38 o
   2   0   8    305.66    304.04      3.49 o
   0   1   8    271.22    272.78      3.15 o
   1   1   8    218.01    219.87      2.46 o
   2   1   8    284.71    289.68      3.09 o
   3   1   8    215.11    215.94      2.50 o
   0   2   8    265.49    272.87      3.13 o
   1   2   8    188.02    188.30      2.23 o
   2   2   8    253.28    254.68      2.79 o
   3   2   8    180.10    179.94      2.27 o
   0   3   8    307.10    306.46      3.63 o
   1   3   8    106.99    106.48      1.92 o
   2   3   8    251.35    253.19      2.83 o
   0   4   8    314.23    315.97      3.60 o
   1   4   8    243.08    243.36      2.75 o
   2   4   8    252.18    248.64      2.86 o
   0   5   8    148.44    147.38      2.65 o
   1   5   8    272.41    267.83      3.03 o
   0   6   8    208.58    202.58      3.18 o
   0   1   9    247.46    252.16      3.09 o
